# Supplementary material for: Oral Administration of Chaetoceros gracilis—A Marine Microalga—Alleviates Hepatic Lipid Accumulation in Rats Fed a High-Sucrose and Cholesterol-Containing Diet
Source: Metabolites. 2023 Mar 16;13(3):436. doi: 10.3390/metabo13030436 (PMC10051878; doi:10.3390/metabo13030436)
Supplement: Supplementary file 1 [file metabolites-13-00436-s001.zip]

Archive with 6 entries (6 files):
- Shirouchi_TableS1_230312.pdf
- Shirouchi_TableS2_230312.pdf
- Shirouchi_TableS3_230312.pdf
- Shirouchi_TableS4_230312.pdf
- Shirouchi_TableS5_230312.pdf
- Shirouchi_TableS6_230312.pdf
